# Supplementary material for: Serial MRIs provide novel insight into natural history of optic pathway gliomas in patients with neurofibromatosis 1
Source: Orphanet J Rare Dis. 2018 Apr 23;13:62. doi: 10.1186/s13023-018-0811-9 (PMC5913802; doi:10.1186/s13023-018-0811-9)
Supplement: Supplementary file 2 — Table S2. Age-adjusted associations of clinical features typical for NF1 with the presence of OPG. (XLSX 8 kb) [file 13023_2018_811_MOESM2_ESM.xlsx]

## Sheet: Sheet1
Independent variable	Odds ratio	95% confidence interval	Significance (p-value)
UBOs	2.4	1.2 to 4.8	0.01
Age at first scan (in years)	0.96	0.94 to 0.99	0.003
Non-optic glioma	4.8	2.0 to 12	0.0004
Plexiform neurofibroma	1.2	0.61 to 2.2	0.65
