# Supplementary material for: Serial MRIs provide novel insight into natural history of optic pathway gliomas in patients with neurofibromatosis 1
Source: Orphanet J Rare Dis. 2018 Apr 23;13:62. doi: 10.1186/s13023-018-0811-9 (PMC5913802; doi:10.1186/s13023-018-0811-9)
Supplement: Supplementary file 3 — Table S3. Published cases of spontaneous regression of symptomatic and asymptomatic OPG in NF1 patients. (XLSX 9 kb) [file 13023_2018_811_MOESM3_ESM.xlsx]

## Sheet: Sheet1
Authors	Year	Sex	Age at diagnosis	Age at regression	OPG location	Enhancement	Symptomatic?	Extent of regression	Imaging
Shofty et al. [30]	2014	Unknown	11	Unknown	Unknown	Unknown	No	Unknown	MRI
Shofty et al. [30]	2014	Unknown	14	Unknown	Unknown	Unknown	No	Unknown	MRI
Piccirilli et al. [21]	2006	M	2	2.9	Chiasm	Avid, no enhancement after regression	Yes	Complete	MRI
Piccirilli et al. [21]	2006	F	1	4.9	Chiasm	Avid, no enhancement after regression	Yes	Complete	MRI
Piccirilli et al. [21]	2006	F	2	5	Chiasm	Avid, no enhancement after regression	Yes	Complete	MRI
Parsa et al. [23]	2001	M	7	11	Chiasm and right optic nerve	Avid, decreased enhancement after regression	Yes	Partial	MRI
Parsa et al. [23]	2001	F	11	17	Chiasm and radiations	Avid, decreased enhancement after regression	Yes	Partial	CT/MRI
Parsa et al. [23]	2001	M	3	15	Chiasm	Unknown	Yes	Partial	MRI
Schmandt et al. [31]	2000	M	3.6	4.1	Chiasm, hypothalamus, optic nerves	Avid, decreased enhancement after regression	Yes	Partial	MRI
Gottschalk et al. [32]	1999	M	1.9	2.9	Chiasm and hypothalamus	Avid, no enhancement after regression	No	Partial	MRI
Perilongo et al. [33]	1999	F	2.5	3	Chiasm, right optic radiation	Avid, no enhancement after regression	Yes	Partial	MRI
Parazzini et al. [34]	1995	M	1.9	3.3	Chiasm and radiations	Avid, no enhancement after regression	Yes	Complete	MRI
Parazzini et al. [34]	1995	M	2.1	3.3	Chiasm and hypothalamus	Avid, no enhancement after regression	No	Complete	MRI
Parazzini et al. [34]	1995	F	1.8	3.2	Chiasm and midbrain	Avid, no enhancement after regression	No	Partial	MRI
Parazzini et al. [34]	1995	F	13	13.7	Chiasm and radiations	Avid, no enhancement after regression	No	Partial	MRI
